# Supplementary material for: Revision of the genus Heteranassa Smith, 1899 (Lepidoptera, Erebidae, Omopterini)
Source: Zookeys. 2015 Oct 15;(527):31–49. doi: 10.3897/zookeys.527.8771 (PMC4668886; doi:10.3897/zookeys.527.8771)
Supplement: XML Treatment for Heteranassa [file zookeys.527.8771-treatment1.xml]

<!DOCTYPE tp:taxon-treatment
  PUBLIC "-//TaxonX//DTD Taxonomic Treatment Publishing DTD v0 20100105//EN" "tax-treatment-NSO.dtd">
<tp:taxon-treatment xmlns:tp="http://www.plazi.org/taxpub"><tp:treatment-meta><kwd-group><label>Taxon classification</label><kwd><named-content content-type="kingdom">Animalia</named-content></kwd><kwd><named-content content-type="order">Lepidoptera</named-content></kwd><kwd><named-content content-type="family">Erebidae</named-content></kwd></kwd-group><mixed-citation publication-type="journal"><person-group><name><surname>Homziak</surname><given-names>Nicholas</given-names></name><name><surname>Hopkins</surname><given-names>Heidi</given-names></name><name><surname>Miller</surname><given-names>Kelly B.</given-names></name></person-group><article-title>Revision of the genus <italic><tp:taxon-name><tp:taxon-name-part taxon-name-part-type="genus">Heteranassa</tp:taxon-name-part></tp:taxon-name></italic> Smith, 1899 (<tp:taxon-name><tp:taxon-name-part taxon-name-part-type="order">Lepidoptera</tp:taxon-name-part></tp:taxon-name>, <tp:taxon-name><tp:taxon-name-part taxon-name-part-type="family">Erebidae</tp:taxon-name-part></tp:taxon-name>, <tp:taxon-name><tp:taxon-name-part taxon-name-part-type="tribe">Omopterini</tp:taxon-name-part></tp:taxon-name>)</article-title><source>Zookeys</source><day>15</day><month>10</month><year>2015</year><volume>2015</volume><issue>527</issue><fpage>31</fpage><lpage>49</lpage><pub-id pub-id-type="doi">10.3897/zookeys.527.8771</pub-id></mixed-citation></tp:treatment-meta><tp:nomenclature><tp:taxon-name>
                        <tp:taxon-name-part taxon-name-part-type="genus">Heteranassa</tp:taxon-name-part>
                    </tp:taxon-name><tp:taxon-authority>Smith, 1899</tp:taxon-authority></tp:nomenclature><tp:treatment-sec sec-type="Type species"><title>Type species.</title><p><italic><tp:taxon-name><tp:taxon-name-part taxon-name-part-type="genus">Homoptera</tp:taxon-name-part> <tp:taxon-name-part taxon-name-part-type="species">mima</tp:taxon-name-part></tp:taxon-name></italic> Harvey, by subsequent designation by <xref ref-type="bibr" rid="B22">Nye 1975</xref>.</p></tp:treatment-sec><tp:treatment-sec sec-type="Taxonomy"><title>Taxonomy.</title><p><italic><tp:taxon-name><tp:taxon-name-part taxon-name-part-type="genus">Heteranassa</tp:taxon-name-part></tp:taxon-name></italic> Smith, 1899: 105; <xref ref-type="bibr" rid="B29">Smith et al. 1903</xref>: 5; <xref ref-type="bibr" rid="B1">Barnes et al. 1917</xref>: 86; <xref ref-type="bibr" rid="B19">McDunnough 1938</xref>: 121; <xref ref-type="bibr" rid="B16">Kimball 1965</xref>: 130; <xref ref-type="bibr" rid="B22">Nye 1975</xref>: 239; <xref ref-type="bibr" rid="B9">Franclemont and Todd 1983</xref>; <xref ref-type="bibr" rid="B23">Poole 1989</xref>; <xref ref-type="bibr" rid="B24">Poole and Gentili 1996</xref>; <xref ref-type="bibr" rid="B21">Mustelin 2006</xref>: 7; <xref ref-type="bibr" rid="B17">Lafontaine and Schmidt 2010</xref>: 37; <xref ref-type="bibr" rid="B34">Zahiri et al. 2012</xref>: 118.</p></tp:treatment-sec><tp:treatment-sec sec-type="Diagnosis"><title>Diagnosis.</title><p><italic><tp:taxon-name><tp:taxon-name-part taxon-name-part-type="genus">Heteranassa</tp:taxon-name-part> <tp:taxon-name-part taxon-name-part-type="species">mima</tp:taxon-name-part></tp:taxon-name></italic> is now the only valid species in the genus. The genus and species can be distinguished from similar genera by the absence of spine–like setae on the mesothoracic tibia (Fig. <xref ref-type="fig" rid="F2">2</xref>) (<xref ref-type="bibr" rid="B28">Smith 1899</xref>). The male genitalia (Figs <xref ref-type="fig" rid="F3">3</xref>, <xref ref-type="fig" rid="F4">4</xref>) serve to distinguish <italic><tp:taxon-name><tp:taxon-name-part taxon-name-part-type="genus">Heteranassa</tp:taxon-name-part></tp:taxon-name></italic> from other genera of <tp:taxon-name><tp:taxon-name-part taxon-name-part-type="subfamily">Erebinae</tp:taxon-name-part></tp:taxon-name> in the southwestern United States by the presence of a setose, membranous costal region of valves (Fig. <xref ref-type="fig" rid="F3">3</xref>) (<xref ref-type="bibr" rid="B8">Franclemont 1986</xref>), and a “D” shaped, sclerotized saccular process connecting to the saccular region of the valves (Fig. <xref ref-type="fig" rid="F3">3</xref>). The female genitalia (Fig. <xref ref-type="fig" rid="F5">5</xref>) does not differ dramatically from other <tp:taxon-name><tp:taxon-name-part taxon-name-part-type="tribe">Omopterini</tp:taxon-name-part></tp:taxon-name>. Male antennae fasciculate (Fig. <xref ref-type="fig" rid="F6">6</xref>), female antennae filiform. The proboscis (Fig. <xref ref-type="fig" rid="F7">7</xref>) is well-developed.</p><fig id="F2" position="float" orientation="portrait"><label>Figure 2.</label><caption><p>Middle leg of <italic><tp:taxon-name><tp:taxon-name-part taxon-name-part-type="genus">Heteranassa</tp:taxon-name-part> <tp:taxon-name-part taxon-name-part-type="species">mima</tp:taxon-name-part></tp:taxon-name></italic>, showing middle tibia with spines absent.</p></caption><graphic xmlns:xlink="http://www.w3.org/1999/xlink" xlink:href="zookeys-527-031-g002.jpg" position="float" orientation="portrait" xlink:type="simple" id="oo_60265.jpg"/></fig><fig id="F3" position="float" orientation="portrait"><label>Figure 3.</label><caption><p>Valves, <italic><tp:taxon-name><tp:taxon-name-part taxon-name-part-type="genus">Heteranassa</tp:taxon-name-part> <tp:taxon-name-part taxon-name-part-type="species">mima</tp:taxon-name-part></tp:taxon-name></italic>, ventral view.</p></caption><graphic xmlns:xlink="http://www.w3.org/1999/xlink" xlink:href="zookeys-527-031-g003.jpg" position="float" orientation="portrait" xlink:type="simple" id="oo_60266.jpg"/></fig><fig id="F4" position="float" orientation="portrait"><label>Figure 4.</label><caption><p>Aedeagus with vesica everted, showing diverticula.</p></caption><graphic xmlns:xlink="http://www.w3.org/1999/xlink" xlink:href="zookeys-527-031-g004.jpg" position="float" orientation="portrait" xlink:type="simple" id="oo_60267.jpg"/></fig><fig id="F5" position="float" orientation="portrait"><label>Figure 5.</label><caption><p>Female genitalia of <italic><tp:taxon-name><tp:taxon-name-part taxon-name-part-type="genus">Heteranassa</tp:taxon-name-part> <tp:taxon-name-part taxon-name-part-type="species">mima</tp:taxon-name-part></tp:taxon-name></italic>.</p></caption><graphic xmlns:xlink="http://www.w3.org/1999/xlink" xlink:href="zookeys-527-031-g005.jpg" position="float" orientation="portrait" xlink:type="simple" id="oo_60268.jpg"/></fig><fig id="F6" position="float" orientation="portrait"><label>Figure 6.</label><caption><p>Fasciculate antenna of male <italic><tp:taxon-name><tp:taxon-name-part taxon-name-part-type="genus">Heteranassa</tp:taxon-name-part> <tp:taxon-name-part taxon-name-part-type="species">mima</tp:taxon-name-part></tp:taxon-name></italic>.</p></caption><graphic xmlns:xlink="http://www.w3.org/1999/xlink" xlink:href="zookeys-527-031-g006.jpg" position="float" orientation="portrait" xlink:type="simple" id="oo_60269.jpg"/></fig><fig id="F7" position="float" orientation="portrait"><label>Figure 7.</label><caption><p>SEM of <italic><tp:taxon-name><tp:taxon-name-part taxon-name-part-type="genus">Heteranassa</tp:taxon-name-part> <tp:taxon-name-part taxon-name-part-type="species">mima</tp:taxon-name-part></tp:taxon-name></italic> proboscis, showing sensilla styloconica.</p></caption><graphic xmlns:xlink="http://www.w3.org/1999/xlink" xlink:href="zookeys-527-031-g007.jpg" position="float" orientation="portrait" xlink:type="simple" id="oo_60270.jpg"/></fig><p>Specimens of <italic><tp:taxon-name><tp:taxon-name-part taxon-name-part-type="genus">Eubolina</tp:taxon-name-part> <tp:taxon-name-part taxon-name-part-type="species">impartialis</tp:taxon-name-part></tp:taxon-name></italic> Harvey, <italic><tp:taxon-name><tp:taxon-name-part taxon-name-part-type="genus">Matigramma</tp:taxon-name-part></tp:taxon-name></italic> species, <italic><tp:taxon-name><tp:taxon-name-part taxon-name-part-type="genus">Acritogramma</tp:taxon-name-part> <tp:taxon-name-part taxon-name-part-type="species">metaleuca</tp:taxon-name-part></tp:taxon-name></italic> (Hampson), <italic><tp:taxon-name><tp:taxon-name-part taxon-name-part-type="genus">Toxonprucha</tp:taxon-name-part></tp:taxon-name></italic> species and <italic><tp:taxon-name><tp:taxon-name-part taxon-name-part-type="genus">Coxina</tp:taxon-name-part></tp:taxon-name></italic> species are frequently misidentified as <italic><tp:taxon-name><tp:taxon-name-part taxon-name-part-type="genus">Heteranassa</tp:taxon-name-part></tp:taxon-name></italic>. Of these, <italic><tp:taxon-name><tp:taxon-name-part taxon-name-part-type="genus">Acritogramma</tp:taxon-name-part> <tp:taxon-name-part taxon-name-part-type="species">metaleuca</tp:taxon-name-part></tp:taxon-name></italic> is the most similar to <italic><tp:taxon-name><tp:taxon-name-part taxon-name-part-type="genus">Heteranassa</tp:taxon-name-part></tp:taxon-name></italic> (<xref ref-type="bibr" rid="B8">Franclemont 1986</xref>). <italic><tp:taxon-name><tp:taxon-name-part taxon-name-part-type="genus">Acritogramma</tp:taxon-name-part> <tp:taxon-name-part taxon-name-part-type="species">metaleuca</tp:taxon-name-part></tp:taxon-name></italic> can be most easily distinguished by the presence of spine-like setae on the mesothoracic tibia, and there are also subtle differences in wing pattern (<xref ref-type="bibr" rid="B8">Franclemont 1986</xref>). <italic><tp:taxon-name><tp:taxon-name-part taxon-name-part-type="genus">Acritogramma</tp:taxon-name-part> <tp:taxon-name-part taxon-name-part-type="species">metaleuca</tp:taxon-name-part></tp:taxon-name></italic> has no brown lines or shading on the forewing, and the discal spot is distinctly lunulate. <italic><tp:taxon-name><tp:taxon-name-part taxon-name-part-type="genus">Eubolina</tp:taxon-name-part> <tp:taxon-name-part taxon-name-part-type="species">impartialis</tp:taxon-name-part></tp:taxon-name></italic> is similar to both <italic><tp:taxon-name><tp:taxon-name-part taxon-name-part-type="genus">Heteranassa</tp:taxon-name-part></tp:taxon-name></italic> and <italic><tp:taxon-name><tp:taxon-name-part taxon-name-part-type="genus">Acritogramma</tp:taxon-name-part> <tp:taxon-name-part taxon-name-part-type="species">metaleuca</tp:taxon-name-part></tp:taxon-name></italic> but has a brownish ground color on the hindwings, instead of grayish white, and spine-like setae on the mesothoracic tibia. From southern Texas into Mexico, <italic><tp:taxon-name><tp:taxon-name-part taxon-name-part-type="genus">Heteranassa</tp:taxon-name-part></tp:taxon-name></italic> may be confused with co–occurring <italic><tp:taxon-name><tp:taxon-name-part taxon-name-part-type="genus">Coxina</tp:taxon-name-part></tp:taxon-name></italic> species. This genus shows affinities to <italic><tp:taxon-name><tp:taxon-name-part taxon-name-part-type="genus">Heteranassa</tp:taxon-name-part></tp:taxon-name></italic> in forewing pattern and genitalia, but a lighter hindwing ground color serves to separate <italic><tp:taxon-name><tp:taxon-name-part taxon-name-part-type="genus">Heteranassa</tp:taxon-name-part></tp:taxon-name></italic>. Additionally, similarities in wing pattern and genital morphology suggest a relationship to the Caribbean and South American genus <italic><tp:taxon-name><tp:taxon-name-part taxon-name-part-type="genus">Elousa</tp:taxon-name-part></tp:taxon-name></italic> Walker. The ranges of <italic><tp:taxon-name><tp:taxon-name-part taxon-name-part-type="genus">Heteranassa</tp:taxon-name-part></tp:taxon-name></italic> and <italic><tp:taxon-name><tp:taxon-name-part taxon-name-part-type="genus">Elousa</tp:taxon-name-part></tp:taxon-name></italic> may overlap in southern Mexico. <italic><tp:taxon-name><tp:taxon-name-part taxon-name-part-type="genus">Elousa</tp:taxon-name-part></tp:taxon-name></italic> can be separated from <italic><tp:taxon-name><tp:taxon-name-part taxon-name-part-type="genus">Heteranassa</tp:taxon-name-part></tp:taxon-name></italic> by its smaller size, and the light gray to white mottling of the forewings. <italic><tp:taxon-name><tp:taxon-name-part taxon-name-part-type="genus">Toxonprucha</tp:taxon-name-part></tp:taxon-name></italic> species are generally smaller than <italic><tp:taxon-name><tp:taxon-name-part taxon-name-part-type="genus">Heteranassa</tp:taxon-name-part></tp:taxon-name></italic>, and they possess hindwings with a darker ground color and more distinct patterning than those of <italic><tp:taxon-name><tp:taxon-name-part taxon-name-part-type="genus">Heteranassa</tp:taxon-name-part></tp:taxon-name></italic>. A key to <italic><tp:taxon-name><tp:taxon-name-part taxon-name-part-type="genus">Heteranassa</tp:taxon-name-part></tp:taxon-name></italic> and similar species is provided below.</p></tp:treatment-sec><tp:treatment-sec sec-type="Taxonomic history"><title>Taxonomic history.</title><p><xref ref-type="bibr" rid="B15">Harvey (1876)</xref> described <italic><tp:taxon-name><tp:taxon-name-part taxon-name-part-type="genus">Homoptera</tp:taxon-name-part> <tp:taxon-name-part taxon-name-part-type="species">mima</tp:taxon-name-part></tp:taxon-name></italic> from a single female from Texas, listing Belfrage as the source of the specimen. He referred the species to the genus <italic><tp:taxon-name><tp:taxon-name-part taxon-name-part-type="genus">Homoptera</tp:taxon-name-part></tp:taxon-name></italic> Guenée, but did not mention any characters used to determine generic placement. <xref ref-type="bibr" rid="B11">Grote (1882)</xref>, in a checklist, moved <italic><tp:taxon-name><tp:taxon-name-part taxon-name-part-type="genus">Heteranassa</tp:taxon-name-part> <tp:taxon-name-part taxon-name-part-type="species">mima</tp:taxon-name-part></tp:taxon-name></italic> to the genus <italic><tp:taxon-name><tp:taxon-name-part taxon-name-part-type="genus">Eubolina</tp:taxon-name-part></tp:taxon-name></italic> Harvey, 1875, again without any mention of characters used. <xref ref-type="bibr" rid="B28">Smith (1899)</xref> described <italic><tp:taxon-name><tp:taxon-name-part taxon-name-part-type="genus">Heteranassa</tp:taxon-name-part> <tp:taxon-name-part taxon-name-part-type="species">fraterna</tp:taxon-name-part></tp:taxon-name></italic> and <italic><tp:taxon-name><tp:taxon-name-part taxon-name-part-type="genus">Heteranassa</tp:taxon-name-part> <tp:taxon-name-part taxon-name-part-type="species">minor</tp:taxon-name-part></tp:taxon-name></italic> and placed these species in the genus <!--PageBreak--><!--PageBreak--><!--PageBreak--><italic><tp:taxon-name><tp:taxon-name-part taxon-name-part-type="genus">Campometra</tp:taxon-name-part></tp:taxon-name></italic> Guenée, 1852. <italic><tp:taxon-name><tp:taxon-name-part taxon-name-part-type="genus">Campometra</tp:taxon-name-part> <tp:taxon-name-part taxon-name-part-type="species">fraterna</tp:taxon-name-part></tp:taxon-name></italic> was described from a series of six lightly–marked specimens collected in Death Valley, California., and a single specimen from Catalina Springs, Arizona. <italic><tp:taxon-name><tp:taxon-name-part taxon-name-part-type="genus">Campometra</tp:taxon-name-part> <tp:taxon-name-part taxon-name-part-type="species">minor</tp:taxon-name-part></tp:taxon-name></italic> was described from a series of five small female specimens collected in Arizona. Smith described these two species as new based on differences in size, coloration, and patterning. <xref ref-type="bibr" rid="B28">Smith (1899)</xref> proposed the genus <italic><tp:taxon-name><tp:taxon-name-part taxon-name-part-type="genus">Heteranassa</tp:taxon-name-part></tp:taxon-name></italic> to circumscribe <italic><tp:taxon-name><tp:taxon-name-part taxon-name-part-type="genus">Heteranassa</tp:taxon-name-part> <tp:taxon-name-part taxon-name-part-type="species">mima</tp:taxon-name-part></tp:taxon-name></italic>, <italic><tp:taxon-name><tp:taxon-name-part taxon-name-part-type="genus">Heteranassa</tp:taxon-name-part> <tp:taxon-name-part taxon-name-part-type="species">fraterna</tp:taxon-name-part></tp:taxon-name></italic>, and <italic><tp:taxon-name><tp:taxon-name-part taxon-name-part-type="genus">Heteranassa</tp:taxon-name-part> <tp:taxon-name-part taxon-name-part-type="species">minor</tp:taxon-name-part></tp:taxon-name></italic> based on the absence of <!--PageBreak-->spine–like setae on the mesothoracic tibia in these three species. <xref ref-type="bibr" rid="B28">Smith (1899)</xref> wrote, “I prefer leaving them with <italic><tp:taxon-name><tp:taxon-name-part taxon-name-part-type="genus">Campometra</tp:taxon-name-part></tp:taxon-name></italic> temporarily, until all of the allied genera can be carefully studied, but suggest the term <italic><tp:taxon-name><tp:taxon-name-part taxon-name-part-type="genus">Heternassa</tp:taxon-name-part></tp:taxon-name></italic> in case generic separation seems desirable.” These three species were formally referred to <italic><tp:taxon-name><tp:taxon-name-part taxon-name-part-type="genus">Heteranassa</tp:taxon-name-part></tp:taxon-name></italic> by <xref ref-type="bibr" rid="B29">Smith et al. (1903)</xref>. <xref ref-type="bibr" rid="B30">Todd (1982)</xref> reviewed Smith’s type series and designated lectotypes for <italic><tp:taxon-name><tp:taxon-name-part taxon-name-part-type="genus">Heteranassa</tp:taxon-name-part> <tp:taxon-name-part taxon-name-part-type="species">minor</tp:taxon-name-part></tp:taxon-name></italic> and <italic><tp:taxon-name><tp:taxon-name-part taxon-name-part-type="genus">Heteranassa</tp:taxon-name-part> <tp:taxon-name-part taxon-name-part-type="species">fraterna</tp:taxon-name-part></tp:taxon-name></italic>. The pupa of <italic><tp:taxon-name><tp:taxon-name-part taxon-name-part-type="genus">Heteranassa</tp:taxon-name-part></tp:taxon-name></italic> was first described by <xref ref-type="bibr" rid="B3">Comstock (1955)</xref>, and <xref ref-type="bibr" rid="B4">Crumb (1956)</xref> gave a description of the larva of <italic><tp:taxon-name><tp:taxon-name-part taxon-name-part-type="genus">Heteranassa</tp:taxon-name-part></tp:taxon-name></italic>.</p><p>In his study of southern California <tp:taxon-name><tp:taxon-name-part taxon-name-part-type="superfamily">Noctuoidea</tp:taxon-name-part></tp:taxon-name>, <xref ref-type="bibr" rid="B21">Mustelin (2006)</xref> determined <italic><tp:taxon-name><tp:taxon-name-part taxon-name-part-type="genus">Heteranassa</tp:taxon-name-part> <tp:taxon-name-part taxon-name-part-type="species">minor</tp:taxon-name-part></tp:taxon-name></italic> to be a synonym of <italic><tp:taxon-name><tp:taxon-name-part taxon-name-part-type="genus">Heteranassa</tp:taxon-name-part> <tp:taxon-name-part taxon-name-part-type="species">fraterna</tp:taxon-name-part></tp:taxon-name></italic>. He found no differences in genital morphology between the types of <italic><tp:taxon-name><tp:taxon-name-part taxon-name-part-type="genus">Heteranassa</tp:taxon-name-part> <tp:taxon-name-part taxon-name-part-type="species">fraterna</tp:taxon-name-part></tp:taxon-name></italic> and <italic><tp:taxon-name><tp:taxon-name-part taxon-name-part-type="genus">Heteranassa</tp:taxon-name-part> <tp:taxon-name-part taxon-name-part-type="species">minor</tp:taxon-name-part></tp:taxon-name></italic> (<xref ref-type="bibr" rid="B21">Mustelin 2006</xref>). <xref ref-type="bibr" rid="B21">Mustelin (2006)</xref> did not examine the type specimen of <italic><tp:taxon-name><tp:taxon-name-part taxon-name-part-type="genus">Heteranassa</tp:taxon-name-part> <tp:taxon-name-part taxon-name-part-type="species">mima</tp:taxon-name-part></tp:taxon-name></italic>, located in the Natural History Museum, London.</p></tp:treatment-sec><tp:treatment-sec sec-type="Description"><title>Description.</title><p><bold>Adult male</bold> (Fig. <xref ref-type="fig" rid="F8">8</xref>): <bold>Head</bold>: front smooth scaled, vertex scales erect, elongate; labial palpi elongate, erect, three segments; area of frons behind labial palpi unscaled with domed center; antennae (Fig. <xref ref-type="fig" rid="F6">6</xref>) fasciculate, smooth scaled, conspicuous sensory setae on ventral surface; eyes smooth; proboscis well developed, coiled between labial palpi (Fig. <xref ref-type="fig" rid="F7">7</xref>). <bold>Thorax</bold>: smooth scaled dorsum; ventrally lighter; thick tuft of hairs arising below base of forewing. Legs: smooth scaled; prothoracic tibia with spatulate epiphysis, flattened hairs on ventral surface; mesothoracic tibia with thick tuft of scales, expanded distally, pair of spurs at distal end, spine-like setae absent; metathoracic tibia with pair of spurs mesially and at distal end; tarsi with three rows of spine-like setae. Forewing: 9.7–14.9 mm; antemedial line pointed apically on anal vein; medial line black, pointed mesially on radial, cubital, and anal veins; postmedial line black, outlining apical half of discal area; subterminal line brown, jagged, bordering lighter colored terminal area; terminal line scalloped outwardly at termini of veins, apical margin traced in lighter coloration; fringe scalloped apically at termini of veins; reniform spot markings range from white spot (Fig. <xref ref-type="fig" rid="F9">9</xref>), to thin white vertical dash (Fig. <xref ref-type="fig" rid="F10">10</xref>), to a barely visible dash (Figs <xref ref-type="fig" rid="F8">8</xref>, <xref ref-type="fig" rid="F11">11</xref>), or black (Fig. <xref ref-type="fig" rid="F12">12</xref>). <bold>Hind wing</bold>: ground color gray-white, darker shading distally; terminal line black, scalloped apically at termini of veins; fringe light gray, with dark shading between termini of M<sub>3</sub> and CuA<sub>2</sub> and between termini of 2A and 3A. <bold>Abdomen</bold>: segments 1 through 4 tufted dorsally. <bold>Genitalia</bold> (Figs <xref ref-type="fig" rid="F3">3</xref>, <xref ref-type="fig" rid="F4">4</xref>): Tegumen slightly excurved dorsally, lateral processes at distal end of each arm, process dorsally at distal end; uncus sparsely setose, curved, pointed; tuba analis membranous; scaphium sclerotized, tuba analis opening apically; juxta lightly sclerotized, excurved ventrally; transtilla membranous; vinculum U-shaped, mesial margin heavily sclerotized towards articulation with tegumen, widened in middle; valves conjoined basally, sclerotized basally, membranous distally; sacculus sclerotized; saccular process extended dorsally connected to membranous costal region; sclerotized part of valve with finger–like extension half distance from base; base of costa with a looped sclerite, connected to saccular process; aedeagus curved, narrowed apically, rounded anteriorly, dorsally sclerotized, ventrally membranous, dorsal surfaces undulating apically, apex pointed; ductus seminalis on ventral side; vesica membranous, without setae or cornuti, not elongated,four diverticula: one subbasal, two medial, and one apical. <bold>Adult Female</bold>: (Figs <xref ref-type="fig" rid="F7">7</xref>–<xref ref-type="fig" rid="F10">10</xref>, <xref ref-type="fig" rid="F12">12</xref>) forewing length 11.0–16.7 mm. Exterior similar to male, except antennae filiform, mesothoracic tibiae not expanded distally. Genitalia: (Fig. <xref ref-type="fig" rid="F5">5</xref>) <!--PageBreak-->papilla analis membranous, rounded apically, setae stout, variable length; posterior apophysis extending just beyond anterior margin of 8<sup>th</sup> abdominal segment, apically curved inwards; anterior apophysis ca. 0.5 × length of posterior apophysis, paddle-shaped apex; anal tube: interior lining of anal tube with many rows of minute spines directed anteriorly on dorsal wall, ventral wall densely covered with shark-tooth-like tubercles; intersegmen<!--PageBreak-->tal membrane with many shark-tooth-like tubercles; 8th abdominal segment ringed with stout setae caudally; ostium bursae lightly sclerotized; antrum circular, membranous; ductus bursae reduced, membranous; corpus bursae elongate, membranous.</p><fig id="F8" position="float" orientation="portrait"><label>Figure 8.</label><caption><p>Male <italic><tp:taxon-name><tp:taxon-name-part taxon-name-part-type="genus">Heteranassa</tp:taxon-name-part> <tp:taxon-name-part taxon-name-part-type="species">mima</tp:taxon-name-part></tp:taxon-name></italic>, showing complete FW maculation. Cuatrocienagas, Coahuila, Mexico, June.</p></caption><graphic xmlns:xlink="http://www.w3.org/1999/xlink" xlink:href="zookeys-527-031-g008.jpg" position="float" orientation="portrait" xlink:type="simple" id="oo_60271.jpg"/></fig><fig id="F9" position="float" orientation="portrait"><label>Figure 9.</label><caption><p>FW with dark ground color, white reniform spot, AM, medial, and PM lines very faint. Female <italic><tp:taxon-name><tp:taxon-name-part taxon-name-part-type="genus">Heteranassa</tp:taxon-name-part> <tp:taxon-name-part taxon-name-part-type="species">mima</tp:taxon-name-part></tp:taxon-name></italic>, Inyo Co. CA, February.</p></caption><graphic xmlns:xlink="http://www.w3.org/1999/xlink" xlink:href="zookeys-527-031-g009.jpg" position="float" orientation="portrait" xlink:type="simple" id="oo_60272.jpg"/></fig><fig id="F10" position="float" orientation="portrait"><label>Figure 10.</label><caption><p>Thin, white dash in reniform, AM, medial lines visible, PM line extremely faint. Female <italic><tp:taxon-name><tp:taxon-name-part taxon-name-part-type="genus">Heteranassa</tp:taxon-name-part> <tp:taxon-name-part taxon-name-part-type="species">mima</tp:taxon-name-part></tp:taxon-name></italic>, Maricopa Co. Arizona, March.</p></caption><graphic xmlns:xlink="http://www.w3.org/1999/xlink" xlink:href="zookeys-527-031-g010.jpg" position="float" orientation="portrait" xlink:type="simple" id="oo_60273.jpg"/></fig><fig id="F11" position="float" orientation="portrait"><label>Figure 11.</label><caption><p>Thin, white reniform dash barely visible, PM line faint, AM, medial lines barely visible. Female <italic><tp:taxon-name><tp:taxon-name-part taxon-name-part-type="genus">Heteranassa</tp:taxon-name-part> <tp:taxon-name-part taxon-name-part-type="species">mima</tp:taxon-name-part></tp:taxon-name></italic>, San Bernadino Co., California, April.</p></caption><graphic xmlns:xlink="http://www.w3.org/1999/xlink" xlink:href="zookeys-527-031-g011.jpg" position="float" orientation="portrait" xlink:type="simple" id="oo_60274.jpg"/></fig><fig id="F12" position="float" orientation="portrait"><label>Figure 12.</label><caption><p>Tan FW ground color, AM, medial, PM lines absent. Female <italic><tp:taxon-name><tp:taxon-name-part taxon-name-part-type="genus">Heteranassa</tp:taxon-name-part> <tp:taxon-name-part taxon-name-part-type="species">mima</tp:taxon-name-part></tp:taxon-name></italic>, Inyo Co., CA, February.</p></caption><graphic xmlns:xlink="http://www.w3.org/1999/xlink" xlink:href="zookeys-527-031-g012.jpg" position="float" orientation="portrait" xlink:type="simple" id="oo_60275.jpg"/></fig><p><bold>Eggs.</bold> Dark bluish gray, ~1/2 mm diameter; captured females laid eggs singly or in groups of less than five in crevices of host plant bark, or singly on sides of enclosing container.</p><!--PageBreak--><p><bold>Larvae.</bold> Variable in color; eggs developed into adults within five weeks; observations are consistent with <xref ref-type="bibr" rid="B3">Comstock (1955)</xref> and <xref ref-type="bibr" rid="B4">Crumb (1956)</xref>. Larvae pupated before high-quality photographs could be taken.</p></tp:treatment-sec><ref-list><ref id="B22"><mixed-citation xmlns:xlink="http://www.w3.org/1999/xlink" xlink:type="simple"><person-group><name name-style="western"><surname>Nye</surname><given-names>IWB</given-names></name></person-group> (<year>1975</year>) <source>Generic names of moths of the world</source>. <volume>Vol. 1</volume>. <publisher-name>Trustees of the British Museum (Natural History)</publisher-name>, <publisher-loc>London, viii</publisher-loc>, <size units="page">568 pp</size>. </mixed-citation></ref><ref id="B29"><mixed-citation xmlns:xlink="http://www.w3.org/1999/xlink" xlink:type="simple"><person-group><name name-style="western"><surname>Smith</surname><given-names>JB</given-names></name><name name-style="western"><surname>Kearfott</surname><given-names>WD</given-names></name><name name-style="western"><surname>Skinner</surname><given-names>H</given-names></name></person-group> (<year>1903</year>) <source>Check list of the <tp:taxon-name><tp:taxon-name-part taxon-name-part-type="order">Lepidoptera</tp:taxon-name-part></tp:taxon-name> of Boreal America.</source> <publisher-name>American Entomological Society</publisher-name>, <publisher-loc>Philadelphia</publisher-loc>, <size units="page">136 pp</size>. </mixed-citation></ref><ref id="B1"><mixed-citation xmlns:xlink="http://www.w3.org/1999/xlink" xlink:type="simple"><person-group><name name-style="western"><surname>Barnes</surname><given-names>W</given-names></name><name name-style="western"><surname>McDunnough</surname><given-names>J</given-names></name></person-group> (<year>1917</year>) <source>Check list of the <tp:taxon-name><tp:taxon-name-part taxon-name-part-type="order">Lepidoptera</tp:taxon-name-part></tp:taxon-name> of Boreal America</source>. <publisher-name>Herald Press</publisher-name>, <publisher-loc>Decatur, Illinois</publisher-loc>, <size units="page">ix, 392 pp</size>. doi: <ext-link xlink:type="simple" ext-link-type="doi" xlink:href="10.5962/bhl.title.10097">10.5962/bhl.title.10097</ext-link> </mixed-citation></ref><ref id="B19"><mixed-citation xmlns:xlink="http://www.w3.org/1999/xlink" xlink:type="simple"><person-group><name name-style="western"><surname>McDunnough</surname><given-names>J</given-names></name></person-group> (<year>1938</year>) <article-title>Checklist of the <tp:taxon-name><tp:taxon-name-part taxon-name-part-type="order">Lepidoptera</tp:taxon-name-part></tp:taxon-name> of Canada and the United States of America. Part I. <tp:taxon-name><tp:taxon-name-part taxon-name-part-type="above-genus">Macrolepidoptera</tp:taxon-name-part></tp:taxon-name>.</article-title> <source>Memoirs of the Southern Californa Academy of Sciences</source>, <size units="page">275 pp</size>. </mixed-citation></ref><ref id="B16"><mixed-citation xmlns:xlink="http://www.w3.org/1999/xlink" xlink:type="simple"><person-group><name name-style="western"><surname>Kimball</surname><given-names>CP</given-names></name></person-group> (<year>1965</year>) <source>Arthropods of Florida and neighboring land areas. 1. <tp:taxon-name><tp:taxon-name-part taxon-name-part-type="order">Lepidoptera</tp:taxon-name-part></tp:taxon-name> of Florida.</source> <publisher-name>Division of Plant Industry, State of Florida Department of Agriculture</publisher-name>, <size units="page">363 pp</size>. </mixed-citation></ref><ref id="B9"><mixed-citation xmlns:xlink="http://www.w3.org/1999/xlink" xlink:type="simple"><person-group><name name-style="western"><surname>Franclemont</surname><given-names>JG</given-names></name><name name-style="western"><surname>Todd</surname><given-names>EL</given-names></name></person-group> (<year>1983</year>) <chapter-title><tp:taxon-name><tp:taxon-name-part taxon-name-part-type="family">Noctuidae</tp:taxon-name-part></tp:taxon-name>.</chapter-title> In: <person-group><name name-style="western"><surname>Hodges</surname><given-names>RW</given-names></name><etal>et al.</etal></person-group> (<role>Eds</role>) <source>Check list of the <tp:taxon-name><tp:taxon-name-part taxon-name-part-type="order">Lepidoptera</tp:taxon-name-part></tp:taxon-name> of America north of Mexico</source>. <publisher-name>University Press</publisher-name>, <publisher-loc>Cambridge</publisher-loc>, <fpage>120</fpage>–<lpage>159</lpage>. </mixed-citation></ref><ref id="B23"><mixed-citation xmlns:xlink="http://www.w3.org/1999/xlink" xlink:type="simple"><person-group><name name-style="western"><surname>Poole</surname><given-names>RW</given-names></name></person-group> (<year>1989</year>) <article-title>Fascicle 118, <tp:taxon-name><tp:taxon-name-part taxon-name-part-type="family">Noctuidae</tp:taxon-name-part></tp:taxon-name>.</article-title> <source>Lepidopterorum Catalogus</source> (<series>New Series</series>), <publisher-name>E. J. Brill</publisher-name> and <publisher-name>Flora and Fauna Publications</publisher-name>, <publisher-loc>Leiden</publisher-loc>, <size units="page">xii, 1313 pp</size>. </mixed-citation></ref><ref id="B24"><mixed-citation xmlns:xlink="http://www.w3.org/1999/xlink" xlink:type="simple"><person-group><name name-style="western"><surname>Poole</surname><given-names>RW</given-names></name><name name-style="western"><surname>Gentili</surname><given-names>P</given-names></name></person-group> (<year>1996</year>) <source>Nomina <tp:taxon-name><tp:taxon-name-part taxon-name-part-type="class">Insecta</tp:taxon-name-part></tp:taxon-name> Neararctica. A check list of the insects of North America. Vol. 3. <tp:taxon-name><tp:taxon-name-part taxon-name-part-type="order">Diptera</tp:taxon-name-part></tp:taxon-name>, <tp:taxon-name><tp:taxon-name-part taxon-name-part-type="order">Lepidoptera</tp:taxon-name-part></tp:taxon-name>, <tp:taxon-name><tp:taxon-name-part taxon-name-part-type="order">Siphonaptera</tp:taxon-name-part></tp:taxon-name>.</source> <publisher-name>Entomological Information Services</publisher-name>, <publisher-loc>Rockville, Maryland</publisher-loc>, <size units="page">1143 pp</size>. </mixed-citation></ref><ref id="B21"><mixed-citation xmlns:xlink="http://www.w3.org/1999/xlink" xlink:type="simple"><person-group><name name-style="western"><surname>Mustelin</surname><given-names>T</given-names></name></person-group> (<year>2006</year>) <article-title>Taxonomy of southern California <tp:taxon-name><tp:taxon-name-part taxon-name-part-type="family">Erebidae</tp:taxon-name-part></tp:taxon-name> and <tp:taxon-name><tp:taxon-name-part taxon-name-part-type="family">Noctuidae</tp:taxon-name-part></tp:taxon-name> (<tp:taxon-name><tp:taxon-name-part taxon-name-part-type="order">Lepidoptera</tp:taxon-name-part></tp:taxon-name>) with descriptions of twenty one new species.</article-title> <source>Zootaxa</source> <volume>1278</volume>: <fpage>1</fpage>–<lpage>47</lpage>. </mixed-citation></ref><ref id="B17"><mixed-citation xmlns:xlink="http://www.w3.org/1999/xlink" xlink:type="simple"><person-group><name name-style="western"><surname>Lafontaine</surname><given-names>JD</given-names></name><name name-style="western"><surname>Schmidt</surname><given-names>BC</given-names></name></person-group> (<year>2010</year>) <article-title>Annotated check list of the <tp:taxon-name><tp:taxon-name-part taxon-name-part-type="superfamily">Noctuoidea</tp:taxon-name-part></tp:taxon-name> (<tp:taxon-name><tp:taxon-name-part taxon-name-part-type="class">Insecta</tp:taxon-name-part></tp:taxon-name>, <tp:taxon-name><tp:taxon-name-part taxon-name-part-type="order">Lepidoptera</tp:taxon-name-part></tp:taxon-name>) of North America north of Mexico.</article-title> <source>ZooKeys</source> <volume>40</volume>: <fpage>1</fpage>–<lpage>239</lpage>. doi: <ext-link xlink:type="simple" ext-link-type="doi" xlink:href="10.3897/zookeys.40.414">10.3897/zookeys.40.414</ext-link> </mixed-citation></ref><ref id="B34"><mixed-citation xmlns:xlink="http://www.w3.org/1999/xlink" xlink:type="simple"><person-group><name name-style="western"><surname>Zahiri</surname><given-names>R</given-names></name><name name-style="western"><surname>Holloway</surname><given-names>JD</given-names></name><name name-style="western"><surname>Kitching</surname><given-names>IJ</given-names></name><name name-style="western"><surname>Lafontaine</surname><given-names>JD</given-names></name><name name-style="western"><surname>Mutanen</surname><given-names>M</given-names></name><name name-style="western"><surname>Wahlberg</surname><given-names>N</given-names></name></person-group> (<year>2012</year>) <article-title>Molecular phylogenetics of the <tp:taxon-name><tp:taxon-name-part taxon-name-part-type="family">Erebidae</tp:taxon-name-part></tp:taxon-name> (<tp:taxon-name><tp:taxon-name-part taxon-name-part-type="order">Lepidoptera</tp:taxon-name-part></tp:taxon-name>, <tp:taxon-name><tp:taxon-name-part taxon-name-part-type="superfamily">Noctuoidea</tp:taxon-name-part></tp:taxon-name>).</article-title> <source>Systematic Entomology</source> <volume>37</volume>: <fpage>102</fpage>–<lpage>124</lpage>. doi: <ext-link xlink:type="simple" ext-link-type="doi" xlink:href="10.1111/j.1365-3113.2011.00607.x">10.1111/j.1365-3113.2011.00607.x</ext-link></mixed-citation></ref><ref id="B28"><mixed-citation xmlns:xlink="http://www.w3.org/1999/xlink" xlink:type="simple"><person-group><name name-style="western"><surname>Smith</surname><given-names>JB</given-names></name></person-group> (<year>1899</year>) <article-title>New species of nocturnal moths of the genus <italic><tp:taxon-name><tp:taxon-name-part taxon-name-part-type="genus">Campometra</tp:taxon-name-part></tp:taxon-name></italic>, and notes.</article-title> <source>Proceedings of the United States National Museum</source> <volume>22</volume>: <fpage>101</fpage>–<lpage>105</lpage>. doi: <ext-link xlink:type="simple" ext-link-type="doi" xlink:href="10.5479/si.00963801.1184.101">10.5479/si.00963801.1184.101</ext-link> </mixed-citation></ref><ref id="B8"><mixed-citation xmlns:xlink="http://www.w3.org/1999/xlink" xlink:type="simple"><person-group><name name-style="western"><surname>Franclemont</surname><given-names>JG</given-names></name></person-group> (<year>1986</year>) <article-title>New Species and New Genera of Noctuids from Arizona, Texas, and Mexico: The Genera <italic><tp:taxon-name><tp:taxon-name-part taxon-name-part-type="genus">Matigramma</tp:taxon-name-part></tp:taxon-name></italic> and <italic><tp:taxon-name><tp:taxon-name-part taxon-name-part-type="genus">Acritogramma</tp:taxon-name-part></tp:taxon-name></italic> (<tp:taxon-name><tp:taxon-name-part taxon-name-part-type="order">Lepidoptera</tp:taxon-name-part></tp:taxon-name>: <tp:taxon-name><tp:taxon-name-part taxon-name-part-type="family">Noctuidae</tp:taxon-name-part></tp:taxon-name>: <tp:taxon-name><tp:taxon-name-part taxon-name-part-type="subfamily">Catocalinae</tp:taxon-name-part></tp:taxon-name>).</article-title> <source>Journal of the Kansas Entomological Society</source> <volume>59</volume>: <fpage>143</fpage>–<lpage>172</lpage>. </mixed-citation></ref><ref id="B15"><mixed-citation xmlns:xlink="http://www.w3.org/1999/xlink" xlink:type="simple"><person-group><name name-style="western"><surname>Harvey</surname><given-names>LF</given-names></name></person-group> (<year>1876</year>) <article-title>New <tp:taxon-name><tp:taxon-name-part taxon-name-part-type="family">Noctuidae</tp:taxon-name-part></tp:taxon-name>.</article-title> <source>The Canadian Entomologist</source> <volume>8</volume>: <fpage>154</fpage>–<lpage>156</lpage>. doi: <ext-link xlink:type="simple" ext-link-type="doi" xlink:href="10.4039/Ent8154-8">10.4039/Ent8154-8</ext-link> </mixed-citation></ref><ref id="B11"><mixed-citation xmlns:xlink="http://www.w3.org/1999/xlink" xlink:type="simple"><person-group><name name-style="western"><surname>Grote</surname><given-names>AR</given-names></name></person-group> (<year>1882</year>) <source>New Check List of North American Moths</source>. <publisher-loc>New York</publisher-loc>, <size units="page">73 pp</size>. </mixed-citation></ref><ref id="B30"><mixed-citation xmlns:xlink="http://www.w3.org/1999/xlink" xlink:type="simple"><person-group><name name-style="western"><surname>Todd</surname><given-names>EL</given-names></name></person-group> (<year>1982</year>) <source>The noctuid type material of John. B. Smith. (<tp:taxon-name><tp:taxon-name-part taxon-name-part-type="order">Lepidoptera</tp:taxon-name-part></tp:taxon-name>)</source>. <publisher-name>U. S. Department of Agriculture</publisher-name>, <publisher-loc>Technical Bulletin 1645</publisher-loc>, <size units="page">228 pp</size>. </mixed-citation></ref><ref id="B3"><mixed-citation xmlns:xlink="http://www.w3.org/1999/xlink" xlink:type="simple"><person-group><name name-style="western"><surname>Comstock</surname><given-names>JA</given-names></name></person-group> (<year>1955</year>) <article-title>Brief notes on the life histories of six California moths.</article-title> <source>Bulletin of the Southern California Academy of Sciences</source> <volume>54</volume>: <fpage>60</fpage>–<lpage>66</lpage>. </mixed-citation></ref><ref id="B4"><mixed-citation xmlns:xlink="http://www.w3.org/1999/xlink" xlink:type="simple"><person-group><name name-style="western"><surname>Crumb</surname><given-names>SE</given-names></name></person-group> (<year>1956</year>) <article-title>The larvae of the <tp:taxon-name><tp:taxon-name-part taxon-name-part-type="family">Phalaenidae</tp:taxon-name-part></tp:taxon-name>.</article-title> <source>U.S. Department of Agriculture Technical Bulletin</source> <volume>1135</volume>: <size units="page">356 pp</size>. </mixed-citation></ref></ref-list></tp:taxon-treatment>
