# Supplementary material for: Revision of the genus Heteranassa Smith, 1899 (Lepidoptera, Erebidae, Omopterini)
Source: Zookeys. 2015 Oct 15;(527):31–49. doi: 10.3897/zookeys.527.8771 (PMC4668886; doi:10.3897/zookeys.527.8771)
Supplement: XML Treatment for Heteranassa mima [file zookeys.527.8771-treatment2.xml]

<!DOCTYPE tp:taxon-treatment
  PUBLIC "-//TaxonX//DTD Taxonomic Treatment Publishing DTD v0 20100105//EN" "tax-treatment-NSO.dtd">
<tp:taxon-treatment xmlns:tp="http://www.plazi.org/taxpub"><tp:treatment-meta><kwd-group><label>Taxon classification</label><kwd><named-content content-type="kingdom">Animalia</named-content></kwd><kwd><named-content content-type="order">Lepidoptera</named-content></kwd><kwd><named-content content-type="family">Erebidae</named-content></kwd></kwd-group><mixed-citation publication-type="journal"><person-group><name><surname>Homziak</surname><given-names>Nicholas</given-names></name><name><surname>Hopkins</surname><given-names>Heidi</given-names></name><name><surname>Miller</surname><given-names>Kelly B.</given-names></name></person-group><article-title>Revision of the genus <italic><tp:taxon-name><tp:taxon-name-part taxon-name-part-type="genus">Heteranassa</tp:taxon-name-part></tp:taxon-name></italic> Smith, 1899 (<tp:taxon-name><tp:taxon-name-part taxon-name-part-type="order">Lepidoptera</tp:taxon-name-part></tp:taxon-name>, <tp:taxon-name><tp:taxon-name-part taxon-name-part-type="family">Erebidae</tp:taxon-name-part></tp:taxon-name>, <tp:taxon-name><tp:taxon-name-part taxon-name-part-type="tribe">Omopterini</tp:taxon-name-part></tp:taxon-name>)</article-title><source>Zookeys</source><day>15</day><month>10</month><year>2015</year><volume>2015</volume><issue>527</issue><fpage>31</fpage><lpage>49</lpage><pub-id pub-id-type="doi">10.3897/zookeys.527.8771</pub-id></mixed-citation></tp:treatment-meta><tp:nomenclature><tp:taxon-name>
                        <tp:taxon-name-part taxon-name-part-type="genus">Heteranassa</tp:taxon-name-part>
                        <tp:taxon-name-part taxon-name-part-type="species">mima</tp:taxon-name-part>
                    </tp:taxon-name><tp:taxon-authority>(Harvey, 1876)</tp:taxon-authority><tp:nomenclature-citation-list><tp:nomenclature-citation><tp:taxon-name><tp:taxon-name-part taxon-name-part-type="genus">Homoptera</tp:taxon-name-part> <tp:taxon-name-part taxon-name-part-type="species">mima</tp:taxon-name-part></tp:taxon-name><comment> Harvey, 1876: 155–156.</comment></tp:nomenclature-citation><tp:nomenclature-citation><tp:taxon-name><tp:taxon-name-part taxon-name-part-type="genus">Eubolina</tp:taxon-name-part> <tp:taxon-name-part taxon-name-part-type="species">mima</tp:taxon-name-part></tp:taxon-name><comment>; <xref ref-type="bibr" rid="B11">Grote 1882</xref>: 42; <xref ref-type="bibr" rid="B26">Smith 1891</xref>: 63; <xref ref-type="bibr" rid="B27">1893</xref>: 372.</comment></tp:nomenclature-citation><tp:nomenclature-citation><tp:taxon-name><tp:taxon-name-part taxon-name-part-type="genus">Campometra</tp:taxon-name-part> <tp:taxon-name-part taxon-name-part-type="species">mima</tp:taxon-name-part></tp:taxon-name><comment>; <xref ref-type="bibr" rid="B28">Smith 1899</xref>: 104–105; <xref ref-type="bibr" rid="B5">Dyar 1903</xref>: 237.</comment></tp:nomenclature-citation><tp:nomenclature-citation><tp:taxon-name><tp:taxon-name-part taxon-name-part-type="genus">Elousa</tp:taxon-name-part> <tp:taxon-name-part taxon-name-part-type="species">mima</tp:taxon-name-part></tp:taxon-name><comment>; Draudt and Gaede (in Seitz) 1923: 478.</comment></tp:nomenclature-citation><tp:nomenclature-citation><tp:taxon-name><tp:taxon-name-part taxon-name-part-type="genus">Heteranassa</tp:taxon-name-part> <tp:taxon-name-part taxon-name-part-type="species">mima</tp:taxon-name-part></tp:taxon-name><comment> (Harvey, 1876); <xref ref-type="bibr" rid="B29">Smith et al. 1903</xref>: 5; <xref ref-type="bibr" rid="B1">Barnes et al. 1917</xref>: 86; <xref ref-type="bibr" rid="B19">McDunnough 1938</xref>: 121; <xref ref-type="bibr" rid="B16">Kimball 1965</xref>: 130; <xref ref-type="bibr" rid="B9">Franclemont and Todd 1983</xref>; <xref ref-type="bibr" rid="B23">Poole 1989</xref>, <xref ref-type="bibr" rid="B24">1996</xref>; <xref ref-type="bibr" rid="B21">Mustelin 2006</xref>: 7; <xref ref-type="bibr" rid="B17">Lafontaine and Schmidt 2010</xref>: 37.</comment></tp:nomenclature-citation><tp:nomenclature-citation><tp:taxon-name><tp:taxon-name-part taxon-name-part-type="genus">Campometra</tp:taxon-name-part> <tp:taxon-name-part taxon-name-part-type="species">fraterna</tp:taxon-name-part></tp:taxon-name><comment> Smith, 1899: 104, <bold>syn. n.</bold>; <xref ref-type="bibr" rid="B5">Dyar 1903</xref>: 236.</comment></tp:nomenclature-citation><tp:nomenclature-citation><tp:taxon-name><tp:taxon-name-part taxon-name-part-type="genus">Heteranassa</tp:taxon-name-part> <tp:taxon-name-part taxon-name-part-type="species">fraterna</tp:taxon-name-part></tp:taxon-name><comment> (Smith, 1899); <xref ref-type="bibr" rid="B29">Smith et al. 1903</xref>: 5; <xref ref-type="bibr" rid="B1">Barnes et al. 1917</xref>: 86; <xref ref-type="bibr" rid="B19">McDunnough 1938</xref>: 121; <xref ref-type="bibr" rid="B16">Kimball 1965</xref>: 130; <xref ref-type="bibr" rid="B9">Franclemont and Todd 1983</xref>; <xref ref-type="bibr" rid="B23">Poole 1989</xref>, <xref ref-type="bibr" rid="B24">1996</xref>; <xref ref-type="bibr" rid="B21">Mustelin 2006</xref>: 7; <xref ref-type="bibr" rid="B17">Lafontaine and Schmidt 2010</xref>: 37.</comment></tp:nomenclature-citation><tp:nomenclature-citation><tp:taxon-name><tp:taxon-name-part taxon-name-part-type="genus">Elousa</tp:taxon-name-part> <tp:taxon-name-part taxon-name-part-type="species">fraterna</tp:taxon-name-part></tp:taxon-name><comment>; Draudt and Gaede (in Seitz) 1923: 478.</comment></tp:nomenclature-citation><tp:nomenclature-citation><tp:taxon-name><tp:taxon-name-part taxon-name-part-type="genus">Campometra</tp:taxon-name-part> <tp:taxon-name-part taxon-name-part-type="species">minor</tp:taxon-name-part></tp:taxon-name><comment> Smith, 1899: 104–105; <xref ref-type="bibr" rid="B5">Dyar 1903</xref>: 236.</comment></tp:nomenclature-citation><tp:nomenclature-citation><tp:taxon-name><tp:taxon-name-part taxon-name-part-type="genus">Elousa</tp:taxon-name-part> <tp:taxon-name-part taxon-name-part-type="species">minor</tp:taxon-name-part></tp:taxon-name><comment>: Draudt &amp; Gaede (in Seitz) 1923: 478.</comment></tp:nomenclature-citation><tp:nomenclature-citation><tp:taxon-name><tp:taxon-name-part taxon-name-part-type="genus">Heteranassa</tp:taxon-name-part> <tp:taxon-name-part taxon-name-part-type="species">minor</tp:taxon-name-part></tp:taxon-name><comment> (Smith, 1899), <bold>syn. n.</bold>; <xref ref-type="bibr" rid="B29">Smith et al. 1903</xref>: 5; <xref ref-type="bibr" rid="B1">Barnes et al. 1917</xref>: 86; <xref ref-type="bibr" rid="B19">McDunnough 1938</xref>: 121; <xref ref-type="bibr" rid="B16">Kimball 1965</xref>: 130; <xref ref-type="bibr" rid="B9">Franclemont and Todd 1983</xref>; <xref ref-type="bibr" rid="B23">Poole 1989</xref>, <xref ref-type="bibr" rid="B24">1996</xref>; <xref ref-type="bibr" rid="B21">Mustelin 2006</xref>: 7.</comment></tp:nomenclature-citation><!--PageBreak--></tp:nomenclature-citation-list></tp:nomenclature><tp:treatment-sec sec-type="Diagnosis"><title>Diagnosis.</title><p>This is the only species in the genus and can be diagnosed with the generic combination (see above).</p></tp:treatment-sec><tp:treatment-sec sec-type="type material"><title>Type material.</title><p><bold><italic><tp:taxon-name><tp:taxon-name-part taxon-name-part-type="genus">Heteranassa</tp:taxon-name-part> <tp:taxon-name-part taxon-name-part-type="species">mima</tp:taxon-name-part></tp:taxon-name></italic></bold> (Harvey, 1875). Holotype, (Fig. <xref ref-type="fig" rid="F13">13</xref>) ♀ in the <abbrev xmlns:xlink="http://www.w3.org/1999/xlink" content-type="institution" xlink:type="simple"><def><p>Natural History Museum, London </p></def>(BMNH)</abbrev> labeled: “Homoptera mima, type, Harvey, Holotype, 15/9, 73.” The specimen and associated labels were examined through high-resolution photographs provided by the <abbrev xmlns:xlink="http://www.w3.org/1999/xlink" content-type="institution" xlink:title="Natural History Museum, London" xlink:type="simple">BMNH</abbrev>. Type locality: Texas [USA]</p><fig id="F13" position="float" orientation="portrait"><label>Figure 13.</label><caption><p>Holotype of <italic><tp:taxon-name><tp:taxon-name-part taxon-name-part-type="genus">Heteranassa</tp:taxon-name-part> <tp:taxon-name-part taxon-name-part-type="species">mima</tp:taxon-name-part></tp:taxon-name></italic>, Texas.</p></caption><graphic xmlns:xlink="http://www.w3.org/1999/xlink" xlink:href="zookeys-527-031-g013.jpg" position="float" orientation="portrait" xlink:type="simple" id="oo_60276.jpg"/></fig><p><bold><italic><tp:taxon-name><tp:taxon-name-part taxon-name-part-type="genus">Heteranassa</tp:taxon-name-part> <tp:taxon-name-part taxon-name-part-type="species">fraterna</tp:taxon-name-part></tp:taxon-name></italic></bold> (Smith, 1899). Lectotype (Fig. <xref ref-type="fig" rid="F14">14</xref>) ♀ in <named-content xmlns:xlink="http://www.w3.org/1999/xlink" content-type="dwc:institutional_code" xlink:type="simple">USNM</named-content>, designated by <xref ref-type="bibr" rid="B30">Todd (1982)</xref>, labeled: “Death Valley, April ‘91 K., 677, 115 [circled], ♀ genitalia on slide, Sept. 21, 1938, J.F.G.C. #2035, Type No. 4313 U.S.N.M., Lectotype, <tp:taxon-name><tp:taxon-name-part taxon-name-part-type="genus">Campometra</tp:taxon-name-part> <tp:taxon-name-part taxon-name-part-type="species">fraterna</tp:taxon-name-part></tp:taxon-name>, Smith, Genitalia slide U.S.N.M. 40478, <tp:taxon-name><tp:taxon-name-part taxon-name-part-type="genus">Campometra</tp:taxon-name-part> <tp:taxon-name-part taxon-name-part-type="species">fraterna</tp:taxon-name-part></tp:taxon-name>, ♀ Cotype, Smith” Type locality: Death Valley [California, USA]</p><fig id="F14" position="float" orientation="portrait"><label>Figure 14.</label><caption><p>Lectotype of <italic><tp:taxon-name><tp:taxon-name-part taxon-name-part-type="genus">Heteranassa</tp:taxon-name-part> <tp:taxon-name-part taxon-name-part-type="species">fraterna</tp:taxon-name-part></tp:taxon-name></italic>, Death Valley, California.</p></caption><graphic xmlns:xlink="http://www.w3.org/1999/xlink" xlink:href="zookeys-527-031-g014.jpg" position="float" orientation="portrait" xlink:type="simple" id="oo_60277.jpg"/></fig><p><bold><italic><tp:taxon-name><tp:taxon-name-part taxon-name-part-type="genus">Heteranassa</tp:taxon-name-part> <tp:taxon-name-part taxon-name-part-type="species">minor</tp:taxon-name-part></tp:taxon-name></italic></bold> (Smith, 1899). Lectotype, (Fig. <xref ref-type="fig" rid="F15">15</xref>) ♀ in <named-content xmlns:xlink="http://www.w3.org/1999/xlink" content-type="dwc:institutional_code" xlink:type="simple">USNM</named-content> labeled: “<tp:taxon-name><tp:taxon-name-part taxon-name-part-type="genus">Campometra</tp:taxon-name-part> <tp:taxon-name-part taxon-name-part-type="species">minor</tp:taxon-name-part></tp:taxon-name>, ♀ type, Smith, Lectotype, <tp:taxon-name><tp:taxon-name-part taxon-name-part-type="genus">Campometra</tp:taxon-name-part> <tp:taxon-name-part taxon-name-part-type="species">minor</tp:taxon-name-part></tp:taxon-name>, Smith, ♀ genitalia on slide, Sept. 21, 1938, J.F.G.C. #2035, Genitalia slide, U.S.N.M. 40477, Type No. 4314 U.S.N.M., U.S.N.M. Acc. no. 35005, Ariz., Collection G.D. Hulst.” Type locality: Arizona [USA]</p><fig id="F15" position="float" orientation="portrait"><label>Figure 15.</label><caption><p>Lectotype of <italic><tp:taxon-name><tp:taxon-name-part taxon-name-part-type="genus">Heteranassa</tp:taxon-name-part> <tp:taxon-name-part taxon-name-part-type="species">minor</tp:taxon-name-part></tp:taxon-name></italic>, Arizona.</p></caption><graphic xmlns:xlink="http://www.w3.org/1999/xlink" xlink:href="zookeys-527-031-g015.jpg" position="float" orientation="portrait" xlink:type="simple" id="oo_60278.jpg"/></fig></tp:treatment-sec><tp:treatment-sec sec-type="Description"><title>Description.</title><p><bold>Adult male</bold> (Fig. <xref ref-type="fig" rid="F8">8</xref>): <bold>Head</bold>: scaling dark gray to gray-brown to tan; alternating uneven banding of white to light brown scales, and dark-brown scales, labial palpus concolorous with head and body, antenna scaling: each segment alternating light gray and dark brown. <bold>Thorax</bold>: dorsum dark gray to gray brown to tan; venter lighter grayish brown. Legs: dorsally concolorous with thorax, ventrally light gray with darker scales, tarsi alternating white and dark brown; tarsal segments alternating dark–brown to white scaling. Forewing: length as for genus description, basal line black; band of darker color runs vertically, adjacent to antemedial line, terminating where antemedia line points apically; area between medial and postmedial lines shaded darker, excluding reniform area; crenulations on margin of forewing with gray-white punctations. Hind wing: shaded gray brown from medial area distally; postmedial line complete, or faintly visible distally; subterminal line darker gray brown, outlined with light coloration distally. <bold>Abdomen</bold>: dorsum dark gray to gray brown to tan, laterally gray; venter gray, dusted with darker scales. <bold>Genitalia</bold> (Figs <xref ref-type="fig" rid="F3">3</xref>, <xref ref-type="fig" rid="F4">4</xref>) (24 dissections): Lateral processes at distal end of tegumen arms wavy; process at dorsal end fin shaped, very weakly sclerotized; ventral membrane on distal end weakly sclerotized; juxta with numerous short, pointed tubercles mesially, narrowed caudally; transtilla attached to costal parts of valve processes; vinculum with flared, fin-like processes directed anteriorly; sclerotized saccular process looping, connecting to costal region, “D” shaped; base of costa thumblike, connected to transtilla; aedeagus with dorsal surface undulating apically; vesical with five diverticula. <bold>Adult Female</bold> (Figs <xref ref-type="fig" rid="F9">9</xref>–<xref ref-type="fig" rid="F15">15</xref>): forewing length as in genus description. Similar to male, except antennae filiform. <bold>Genitalia</bold> (Fig. <xref ref-type="fig" rid="F5">5</xref>) (12 dissections): Postvaginal plate narrowed anteriorly, densely covered in shark-tooth-like tubercles, caudal 7/8<sup>th</sup> outlined in stout setae; sterigma with sclerotized ridges laterally.</p></tp:treatment-sec><tp:treatment-sec sec-type="Variation"><title>Variation.</title><p>Specimens tend to be larger in the eastern part of the range in Texas, and smaller specimens are more common in Arizona and California. Forewing coloration ranges from dark gray with some brown dusting to tan. Maculation ranges from <!--PageBreak-->well–defined antemedial, postmedial, and subcostal lines to lightly marked specimens with only the subcostal line well defined. Lightly marked specimens are found most commonly in the Mojave Desert. Ground color of hind wings is lighter towards the western range of the species. Specimens from the eastern part of the range show distinctly marked discal spots and shading on the margins on ventral surface of the wings, and the undersides are more heavily dusted with darker scales. The size of the white <!--PageBreak-->patch in the reniform area varies from a narrow dash to a large spot, while forewing ground color ranged from dark gray to gray brown among moths reared from the same female collected in Southeast Arizona.</p><p>Barcode variation in <italic><tp:taxon-name><tp:taxon-name-part taxon-name-part-type="genus">Heteranassa</tp:taxon-name-part></tp:taxon-name></italic> is very conservative. Examination of more than 160 full-sequence (658 base-pair) barcodes from California, Arizona, New Mexico, Texas, and northern Mexico showed a maximum divergence of less than 0.8%. One haplotype<sup>*</sup> dominated the sample, representing more than half of the specimens; the other barcodes included 36 haplotypes that had no more than two base-pair differences from each other. One haplotype, restricted to central and southern Texas, departed from this pattern in being 0.8% different from those from farther west. This is most probably the haplotype that should be associated with the name <italic><tp:taxon-name><tp:taxon-name-part taxon-name-part-type="genus">Heteranassa</tp:taxon-name-part> <tp:taxon-name-part taxon-name-part-type="species">mima</tp:taxon-name-part></tp:taxon-name></italic>, it being described from this part of Texas. However, this “eastern” haplotype is found with “western” haplotypes in central Texas and there is no indication in genital structural characters, or wing color or pattern, that <italic><tp:taxon-name><tp:taxon-name-part taxon-name-part-type="genus">Heteranassa</tp:taxon-name-part></tp:taxon-name></italic> includes more than a single species. The barcodes of <italic><tp:taxon-name><tp:taxon-name-part taxon-name-part-type="genus">Heteranassa</tp:taxon-name-part></tp:taxon-name></italic> are so divergent that they give no indication of a close relationship to any other erebid genus, other than belonging in the subfamily <tp:taxon-name><tp:taxon-name-part taxon-name-part-type="subfamily">Erebinae</tp:taxon-name-part></tp:taxon-name>, tribe <tp:taxon-name><tp:taxon-name-part taxon-name-part-type="tribe">Omopterini</tp:taxon-name-part></tp:taxon-name>. <italic><tp:taxon-name><tp:taxon-name-part taxon-name-part-type="genus">Heteranassa</tp:taxon-name-part></tp:taxon-name></italic> specimens from Texas and Mexico are frequently confused with some species associated with the genus <italic><tp:taxon-name><tp:taxon-name-part taxon-name-part-type="genus">Coxina</tp:taxon-name-part></tp:taxon-name></italic> Guenée, which can have a similar superficial pattern, but the barcodes are more than 10% different and the two genera do not appear to be closely related. (D. Lafontaine pers. comm.).</p><p><sup>*</sup>CNCNoctuoidea13382 [Baboquivari Mts., Pima Co., Arizona, USA]</p><p><styled-content style="word-break: break-all; word-wrap: break-word;">AACTTTATATTTTATTTTTGGAATTTGAGCAGGAATAGTAGGAACCTCTTTAAGTTTATTAATTCGTGCTGAATTAGGAAACCCTGGTTCTTTAATTGGAGATGATCAAATTTATAATACTATTGTTACAGCTCATGCTTT<!--PageBreak-->TATTATAATTTTCTTTATAGTTATACCAATTATAATTGGAGGATTTGGAAATTGATTAGTCCCCTTAATATTAGGAGCTCCTGATATAGCTTTCCCTCGAATAAATAATATAAGTTTCTGATTATTACCCCCATCTTTAACTCTTTTAATCTCAAGAAGAATCGTAGAAAATGGAGCAGGAACAGGATGAACAGTTTACCCCCCACTTTCATCTAACATTGCTCATAGAGGAAGATCAGTAGATTTAGCAATTTTCTCTCTTCATTTAGCTGGAATTTCATCAATTTTAGGAGCTATTAATTTTATTACTACTATTATCAATATACGATTAAATAGATTAATATTTGACCAAATACCTTTATTTGTTTGAGCTGTTGGTATTACTGCTTTTTTACTATTATTATCTTTACCTGTTTTAGCTGGAGCTATTACTATACTCTTAACAGATCGAAATTTAAATACTTCCTTTTTTGATCCTGCTGGAGGAGGAGATCCTATTCTTTACCAACATCTATTT</styled-content></p></tp:treatment-sec><tp:treatment-sec sec-type="Distribution and habitat"><title>Distribution and habitat.</title><p>Warm, arid habitats from California to Texas, northward to Oklahoma, and south as far as Oaxaca, Mexico (Fig. <xref ref-type="fig" rid="F16">16</xref>). A single specimen from Cartwright, Manitoba is in the <named-content xmlns:xlink="http://www.w3.org/1999/xlink" content-type="dwc:institutional_code" xlink:type="simple">LACM</named-content>.</p><fig id="F16" position="float" orientation="portrait"><label>Figure 16.</label><caption><p>The distribution of <italic><tp:taxon-name><tp:taxon-name-part taxon-name-part-type="genus">Heteranassa</tp:taxon-name-part></tp:taxon-name></italic> in North America, ranging from Texas and Oklahoma west to California, USA, south to Jalisco Mexico. A single stray is recorded from Manitoba, Canada.</p></caption><graphic xmlns:xlink="http://www.w3.org/1999/xlink" xlink:href="zookeys-527-031-g016.jpg" position="float" orientation="portrait" xlink:type="simple" id="oo_60279.jpg"/></fig></tp:treatment-sec><tp:treatment-sec sec-type="Discussion"><title>Discussion.</title><p>The variation in <italic><tp:taxon-name><tp:taxon-name-part taxon-name-part-type="genus">Heteranassa</tp:taxon-name-part></tp:taxon-name></italic> wing pattern and coloration is continuous, with many specimens appearing intermediate to the phenotypes described by <xref ref-type="bibr" rid="B28">Smith (1899)</xref> and <xref ref-type="bibr" rid="B15">Harvey (1876)</xref>. Genitalic morphology does not, however, correlate with wing pattern differences. These observations suggest that <italic><tp:taxon-name><tp:taxon-name-part taxon-name-part-type="genus">Heteranassa</tp:taxon-name-part></tp:taxon-name></italic> contains a single, highly variable species, <italic><tp:taxon-name><tp:taxon-name-part taxon-name-part-type="genus">Heteranassa</tp:taxon-name-part> <tp:taxon-name-part taxon-name-part-type="species">mima</tp:taxon-name-part></tp:taxon-name></italic>. Studies of another erebine genus, <italic><tp:taxon-name><tp:taxon-name-part taxon-name-part-type="genus">Catocala</tp:taxon-name-part></tp:taxon-name></italic>, have shown that pressure from avian predators may drive high levels of polymorphism in forewing pattern and coloration (<xref ref-type="bibr" rid="B25">Ricklefs and O’Rourke 1975</xref>, <xref ref-type="bibr" rid="B2">Bond and Kamil 2002</xref>, <xref ref-type="bibr" rid="B32">Webster et al. 2009</xref>), and <italic><tp:taxon-name><tp:taxon-name-part taxon-name-part-type="genus">Heteranassa</tp:taxon-name-part></tp:taxon-name></italic> may be subject to similar evolutionary processes.</p><p>A series of <italic><tp:taxon-name><tp:taxon-name-part taxon-name-part-type="genus">Heteranassa</tp:taxon-name-part></tp:taxon-name></italic> from Death Valley, California collected in February, 2005, is the most variable in forewing pattern and coloration among the thousands of specimens observed to date. <italic><tp:taxon-name><tp:taxon-name-part taxon-name-part-type="genus">Heteranassa</tp:taxon-name-part></tp:taxon-name></italic> comprised roughly 90% of the moth specimens collected during this period, demonstrating that the genus is an abundant and likely ecologically important insect herbivore in North American desert biomes.</p><p>During the course of this research, we became aware of potential taxonomic affinities with the neotropical genera <italic><tp:taxon-name><tp:taxon-name-part taxon-name-part-type="genus">Elousa</tp:taxon-name-part></tp:taxon-name></italic> <xref ref-type="bibr" rid="B31">Walker (1857)</xref> and <italic><tp:taxon-name><tp:taxon-name-part taxon-name-part-type="genus">Coxina</tp:taxon-name-part></tp:taxon-name></italic> <xref ref-type="bibr" rid="B12">Guenée (1852)</xref>. These genera have not been studied in a systematic framework since the turn of the 20th Century. A preliminary examination of male genitalia and wing pattern show significant overlap of characteristics between the genera. These three genera lack spines on the mesothoracic tibiae, and possess symmetrical male genitalia with membranous costal regions of the valves. These processes are larger in <italic><tp:taxon-name><tp:taxon-name-part taxon-name-part-type="genus">Heteranassa</tp:taxon-name-part></tp:taxon-name></italic> and <italic><tp:taxon-name><tp:taxon-name-part taxon-name-part-type="genus">Elousa</tp:taxon-name-part> <tp:taxon-name-part taxon-name-part-type="species">albicans</tp:taxon-name-part></tp:taxon-name></italic> (Walker, 1857) than they are in <italic><tp:taxon-name><tp:taxon-name-part taxon-name-part-type="genus">Elousa</tp:taxon-name-part> <tp:taxon-name-part taxon-name-part-type="species">schausi</tp:taxon-name-part></tp:taxon-name></italic> (Giacomelli, 1911) and the other <italic><tp:taxon-name><tp:taxon-name-part taxon-name-part-type="genus">Coxina</tp:taxon-name-part></tp:taxon-name></italic> species we have dissected. We have examined 10 species in these genera from the Caribbean and South America. Specimens belonging to this group that we collected in the Nicaraguan highlands appear more similar to <italic><tp:taxon-name><tp:taxon-name-part taxon-name-part-type="genus">Elousa</tp:taxon-name-part> <tp:taxon-name-part taxon-name-part-type="species">schausi</tp:taxon-name-part></tp:taxon-name></italic> specimens from Argentina and <italic><tp:taxon-name><tp:taxon-name-part taxon-name-part-type="genus">Coxina</tp:taxon-name-part></tp:taxon-name></italic> specimens from Mexico, south Texas, and Florida, than they do to Caribbean <italic><tp:taxon-name><tp:taxon-name-part taxon-name-part-type="genus">Elousa</tp:taxon-name-part></tp:taxon-name></italic> or North American <italic><tp:taxon-name><tp:taxon-name-part taxon-name-part-type="genus">Heteranassa</tp:taxon-name-part></tp:taxon-name></italic>. Future research could test the monophyly of <italic><tp:taxon-name><tp:taxon-name-part taxon-name-part-type="genus">Coxina</tp:taxon-name-part></tp:taxon-name></italic> and <italic><tp:taxon-name><tp:taxon-name-part taxon-name-part-type="genus">Elousa</tp:taxon-name-part></tp:taxon-name></italic> with respect to <italic><tp:taxon-name><tp:taxon-name-part taxon-name-part-type="genus">Heteranassa</tp:taxon-name-part></tp:taxon-name></italic>, and how these genera speciated in North and South America and the Caribbean.</p><!--PageBreak--></tp:treatment-sec><tp:treatment-sec><!--Section generated to contain objects referenced in tp:taxon-treatment.--><fig id="F8" position="float" orientation="portrait"><label>Figure 8.</label><caption><p>Male <italic><tp:taxon-name><tp:taxon-name-part taxon-name-part-type="genus">Heteranassa</tp:taxon-name-part> <tp:taxon-name-part taxon-name-part-type="species">mima</tp:taxon-name-part></tp:taxon-name></italic>, showing complete FW maculation. Cuatrocienagas, Coahuila, Mexico, June.</p></caption><graphic xmlns:xlink="http://www.w3.org/1999/xlink" xlink:href="zookeys-527-031-g008.jpg" position="float" orientation="portrait" xlink:type="simple" id="oo_60271.jpg"/></fig><fig id="F3" position="float" orientation="portrait"><label>Figure 3.</label><caption><p>Valves, <italic><tp:taxon-name><tp:taxon-name-part taxon-name-part-type="genus">Heteranassa</tp:taxon-name-part> <tp:taxon-name-part taxon-name-part-type="species">mima</tp:taxon-name-part></tp:taxon-name></italic>, ventral view.</p></caption><graphic xmlns:xlink="http://www.w3.org/1999/xlink" xlink:href="zookeys-527-031-g003.jpg" position="float" orientation="portrait" xlink:type="simple" id="oo_60266.jpg"/></fig><fig id="F4" position="float" orientation="portrait"><label>Figure 4.</label><caption><p>Aedeagus with vesica everted, showing diverticula.</p></caption><graphic xmlns:xlink="http://www.w3.org/1999/xlink" xlink:href="zookeys-527-031-g004.jpg" position="float" orientation="portrait" xlink:type="simple" id="oo_60267.jpg"/></fig><fig id="F9" position="float" orientation="portrait"><label>Figure 9.</label><caption><p>FW with dark ground color, white reniform spot, AM, medial, and PM lines very faint. Female <italic><tp:taxon-name><tp:taxon-name-part taxon-name-part-type="genus">Heteranassa</tp:taxon-name-part> <tp:taxon-name-part taxon-name-part-type="species">mima</tp:taxon-name-part></tp:taxon-name></italic>, Inyo Co. CA, February.</p></caption><graphic xmlns:xlink="http://www.w3.org/1999/xlink" xlink:href="zookeys-527-031-g009.jpg" position="float" orientation="portrait" xlink:type="simple" id="oo_60272.jpg"/></fig><fig id="F5" position="float" orientation="portrait"><label>Figure 5.</label><caption><p>Female genitalia of <italic><tp:taxon-name><tp:taxon-name-part taxon-name-part-type="genus">Heteranassa</tp:taxon-name-part> <tp:taxon-name-part taxon-name-part-type="species">mima</tp:taxon-name-part></tp:taxon-name></italic>.</p></caption><graphic xmlns:xlink="http://www.w3.org/1999/xlink" xlink:href="zookeys-527-031-g005.jpg" position="float" orientation="portrait" xlink:type="simple" id="oo_60268.jpg"/></fig></tp:treatment-sec><ref-list><ref id="B11"><mixed-citation xmlns:xlink="http://www.w3.org/1999/xlink" xlink:type="simple"><person-group><name name-style="western"><surname>Grote</surname><given-names>AR</given-names></name></person-group> (<year>1882</year>) <source>New Check List of North American Moths</source>. <publisher-loc>New York</publisher-loc>, <size units="page">73 pp</size>. </mixed-citation></ref><ref id="B26"><mixed-citation xmlns:xlink="http://www.w3.org/1999/xlink" xlink:type="simple"><person-group><name name-style="western"><surname>Smith</surname><given-names>JB</given-names></name></person-group> (<year>1891</year>) <source>List of <tp:taxon-name><tp:taxon-name-part taxon-name-part-type="order">Lepidoptera</tp:taxon-name-part></tp:taxon-name> of Boreal America</source>. <publisher-name>P.C. Stockhausen</publisher-name>, <publisher-loc>Philadelphia</publisher-loc>, <size units="page">v, 124 pp</size>. </mixed-citation></ref><ref id="B27"><mixed-citation xmlns:xlink="http://www.w3.org/1999/xlink" xlink:type="simple"><person-group><name name-style="western"><surname>Smith</surname><given-names>JB</given-names></name></person-group> (<year>1893</year>) <article-title>A catalogue, bibliographical and synonymical, of the species of moths of the lepidopterous superfamily <tp:taxon-name><tp:taxon-name-part taxon-name-part-type="family">Noctuidae</tp:taxon-name-part></tp:taxon-name>, found in boreal America.</article-title> <source>Bulletin of the United States National Museum</source> <volume>44</volume>: <fpage>1</fpage>–<lpage>424</lpage>. doi: <ext-link xlink:type="simple" ext-link-type="doi" xlink:href="10.5479/si.03629236.44">10.5479/si.03629236.44</ext-link> </mixed-citation></ref><ref id="B28"><mixed-citation xmlns:xlink="http://www.w3.org/1999/xlink" xlink:type="simple"><person-group><name name-style="western"><surname>Smith</surname><given-names>JB</given-names></name></person-group> (<year>1899</year>) <article-title>New species of nocturnal moths of the genus <italic><tp:taxon-name><tp:taxon-name-part taxon-name-part-type="genus">Campometra</tp:taxon-name-part></tp:taxon-name></italic>, and notes.</article-title> <source>Proceedings of the United States National Museum</source> <volume>22</volume>: <fpage>101</fpage>–<lpage>105</lpage>. doi: <ext-link xlink:type="simple" ext-link-type="doi" xlink:href="10.5479/si.00963801.1184.101">10.5479/si.00963801.1184.101</ext-link> </mixed-citation></ref><ref id="B5"><mixed-citation xmlns:xlink="http://www.w3.org/1999/xlink" xlink:type="simple"><person-group><name name-style="western"><surname>Dyar</surname><given-names>HG</given-names></name></person-group> (<year>1903</year>) [<year>1902</year>] <source>A list of North American <tp:taxon-name><tp:taxon-name-part taxon-name-part-type="order">Lepidoptera</tp:taxon-name-part></tp:taxon-name> and key to the literature of this Order of insects.</source> <publisher-name>Bulletin of the United States National Museum</publisher-name>, <publisher-loc>xi</publisher-loc>, <size units="page">723 pp</size>. </mixed-citation></ref><ref id="B29"><mixed-citation xmlns:xlink="http://www.w3.org/1999/xlink" xlink:type="simple"><person-group><name name-style="western"><surname>Smith</surname><given-names>JB</given-names></name><name name-style="western"><surname>Kearfott</surname><given-names>WD</given-names></name><name name-style="western"><surname>Skinner</surname><given-names>H</given-names></name></person-group> (<year>1903</year>) <source>Check list of the <tp:taxon-name><tp:taxon-name-part taxon-name-part-type="order">Lepidoptera</tp:taxon-name-part></tp:taxon-name> of Boreal America.</source> <publisher-name>American Entomological Society</publisher-name>, <publisher-loc>Philadelphia</publisher-loc>, <size units="page">136 pp</size>. </mixed-citation></ref><ref id="B1"><mixed-citation xmlns:xlink="http://www.w3.org/1999/xlink" xlink:type="simple"><person-group><name name-style="western"><surname>Barnes</surname><given-names>W</given-names></name><name name-style="western"><surname>McDunnough</surname><given-names>J</given-names></name></person-group> (<year>1917</year>) <source>Check list of the <tp:taxon-name><tp:taxon-name-part taxon-name-part-type="order">Lepidoptera</tp:taxon-name-part></tp:taxon-name> of Boreal America</source>. <publisher-name>Herald Press</publisher-name>, <publisher-loc>Decatur, Illinois</publisher-loc>, <size units="page">ix, 392 pp</size>. doi: <ext-link xlink:type="simple" ext-link-type="doi" xlink:href="10.5962/bhl.title.10097">10.5962/bhl.title.10097</ext-link> </mixed-citation></ref><ref id="B19"><mixed-citation xmlns:xlink="http://www.w3.org/1999/xlink" xlink:type="simple"><person-group><name name-style="western"><surname>McDunnough</surname><given-names>J</given-names></name></person-group> (<year>1938</year>) <article-title>Checklist of the <tp:taxon-name><tp:taxon-name-part taxon-name-part-type="order">Lepidoptera</tp:taxon-name-part></tp:taxon-name> of Canada and the United States of America. Part I. <tp:taxon-name><tp:taxon-name-part taxon-name-part-type="above-genus">Macrolepidoptera</tp:taxon-name-part></tp:taxon-name>.</article-title> <source>Memoirs of the Southern Californa Academy of Sciences</source>, <size units="page">275 pp</size>. </mixed-citation></ref><ref id="B16"><mixed-citation xmlns:xlink="http://www.w3.org/1999/xlink" xlink:type="simple"><person-group><name name-style="western"><surname>Kimball</surname><given-names>CP</given-names></name></person-group> (<year>1965</year>) <source>Arthropods of Florida and neighboring land areas. 1. <tp:taxon-name><tp:taxon-name-part taxon-name-part-type="order">Lepidoptera</tp:taxon-name-part></tp:taxon-name> of Florida.</source> <publisher-name>Division of Plant Industry, State of Florida Department of Agriculture</publisher-name>, <size units="page">363 pp</size>. </mixed-citation></ref><ref id="B9"><mixed-citation xmlns:xlink="http://www.w3.org/1999/xlink" xlink:type="simple"><person-group><name name-style="western"><surname>Franclemont</surname><given-names>JG</given-names></name><name name-style="western"><surname>Todd</surname><given-names>EL</given-names></name></person-group> (<year>1983</year>) <chapter-title><tp:taxon-name><tp:taxon-name-part taxon-name-part-type="family">Noctuidae</tp:taxon-name-part></tp:taxon-name>.</chapter-title> In: <person-group><name name-style="western"><surname>Hodges</surname><given-names>RW</given-names></name><etal>et al.</etal></person-group> (<role>Eds</role>) <source>Check list of the <tp:taxon-name><tp:taxon-name-part taxon-name-part-type="order">Lepidoptera</tp:taxon-name-part></tp:taxon-name> of America north of Mexico</source>. <publisher-name>University Press</publisher-name>, <publisher-loc>Cambridge</publisher-loc>, <fpage>120</fpage>–<lpage>159</lpage>. </mixed-citation></ref><ref id="B23"><mixed-citation xmlns:xlink="http://www.w3.org/1999/xlink" xlink:type="simple"><person-group><name name-style="western"><surname>Poole</surname><given-names>RW</given-names></name></person-group> (<year>1989</year>) <article-title>Fascicle 118, <tp:taxon-name><tp:taxon-name-part taxon-name-part-type="family">Noctuidae</tp:taxon-name-part></tp:taxon-name>.</article-title> <source>Lepidopterorum Catalogus</source> (<series>New Series</series>), <publisher-name>E. J. Brill</publisher-name> and <publisher-name>Flora and Fauna Publications</publisher-name>, <publisher-loc>Leiden</publisher-loc>, <size units="page">xii, 1313 pp</size>. </mixed-citation></ref><ref id="B24"><mixed-citation xmlns:xlink="http://www.w3.org/1999/xlink" xlink:type="simple"><person-group><name name-style="western"><surname>Poole</surname><given-names>RW</given-names></name><name name-style="western"><surname>Gentili</surname><given-names>P</given-names></name></person-group> (<year>1996</year>) <source>Nomina <tp:taxon-name><tp:taxon-name-part taxon-name-part-type="class">Insecta</tp:taxon-name-part></tp:taxon-name> Neararctica. A check list of the insects of North America. Vol. 3. <tp:taxon-name><tp:taxon-name-part taxon-name-part-type="order">Diptera</tp:taxon-name-part></tp:taxon-name>, <tp:taxon-name><tp:taxon-name-part taxon-name-part-type="order">Lepidoptera</tp:taxon-name-part></tp:taxon-name>, <tp:taxon-name><tp:taxon-name-part taxon-name-part-type="order">Siphonaptera</tp:taxon-name-part></tp:taxon-name>.</source> <publisher-name>Entomological Information Services</publisher-name>, <publisher-loc>Rockville, Maryland</publisher-loc>, <size units="page">1143 pp</size>. </mixed-citation></ref><ref id="B21"><mixed-citation xmlns:xlink="http://www.w3.org/1999/xlink" xlink:type="simple"><person-group><name name-style="western"><surname>Mustelin</surname><given-names>T</given-names></name></person-group> (<year>2006</year>) <article-title>Taxonomy of southern California <tp:taxon-name><tp:taxon-name-part taxon-name-part-type="family">Erebidae</tp:taxon-name-part></tp:taxon-name> and <tp:taxon-name><tp:taxon-name-part taxon-name-part-type="family">Noctuidae</tp:taxon-name-part></tp:taxon-name> (<tp:taxon-name><tp:taxon-name-part taxon-name-part-type="order">Lepidoptera</tp:taxon-name-part></tp:taxon-name>) with descriptions of twenty one new species.</article-title> <source>Zootaxa</source> <volume>1278</volume>: <fpage>1</fpage>–<lpage>47</lpage>. </mixed-citation></ref><ref id="B17"><mixed-citation xmlns:xlink="http://www.w3.org/1999/xlink" xlink:type="simple"><person-group><name name-style="western"><surname>Lafontaine</surname><given-names>JD</given-names></name><name name-style="western"><surname>Schmidt</surname><given-names>BC</given-names></name></person-group> (<year>2010</year>) <article-title>Annotated check list of the <tp:taxon-name><tp:taxon-name-part taxon-name-part-type="superfamily">Noctuoidea</tp:taxon-name-part></tp:taxon-name> (<tp:taxon-name><tp:taxon-name-part taxon-name-part-type="class">Insecta</tp:taxon-name-part></tp:taxon-name>, <tp:taxon-name><tp:taxon-name-part taxon-name-part-type="order">Lepidoptera</tp:taxon-name-part></tp:taxon-name>) of North America north of Mexico.</article-title> <source>ZooKeys</source> <volume>40</volume>: <fpage>1</fpage>–<lpage>239</lpage>. doi: <ext-link xlink:type="simple" ext-link-type="doi" xlink:href="10.3897/zookeys.40.414">10.3897/zookeys.40.414</ext-link> </mixed-citation></ref><ref id="B30"><mixed-citation xmlns:xlink="http://www.w3.org/1999/xlink" xlink:type="simple"><person-group><name name-style="western"><surname>Todd</surname><given-names>EL</given-names></name></person-group> (<year>1982</year>) <source>The noctuid type material of John. B. Smith. (<tp:taxon-name><tp:taxon-name-part taxon-name-part-type="order">Lepidoptera</tp:taxon-name-part></tp:taxon-name>)</source>. <publisher-name>U. S. Department of Agriculture</publisher-name>, <publisher-loc>Technical Bulletin 1645</publisher-loc>, <size units="page">228 pp</size>. </mixed-citation></ref><ref id="B15"><mixed-citation xmlns:xlink="http://www.w3.org/1999/xlink" xlink:type="simple"><person-group><name name-style="western"><surname>Harvey</surname><given-names>LF</given-names></name></person-group> (<year>1876</year>) <article-title>New <tp:taxon-name><tp:taxon-name-part taxon-name-part-type="family">Noctuidae</tp:taxon-name-part></tp:taxon-name>.</article-title> <source>The Canadian Entomologist</source> <volume>8</volume>: <fpage>154</fpage>–<lpage>156</lpage>. doi: <ext-link xlink:type="simple" ext-link-type="doi" xlink:href="10.4039/Ent8154-8">10.4039/Ent8154-8</ext-link> </mixed-citation></ref><ref id="B25"><mixed-citation xmlns:xlink="http://www.w3.org/1999/xlink" xlink:type="simple"><person-group><name name-style="western"><surname>Ricklefs</surname><given-names>RE</given-names></name><name name-style="western"><surname>O’Rourke</surname><given-names>K</given-names></name></person-group> (<year>1975</year>) <article-title>Aspect diversity in moths: a temperate–tropical comparison.</article-title> <source>Evolution</source> <volume>29</volume>(<issue>2</issue>): <fpage>313</fpage>–<lpage>324</lpage>. doi: <ext-link xlink:type="simple" ext-link-type="doi" xlink:href="10.2307/2407219">10.2307/2407219</ext-link> </mixed-citation></ref><ref id="B2"><mixed-citation xmlns:xlink="http://www.w3.org/1999/xlink" xlink:type="simple"><person-group><name name-style="western"><surname>Bond</surname><given-names>AB</given-names></name><name name-style="western"><surname>Kamil</surname><given-names>AC</given-names></name></person-group> (<year>2002</year>) <article-title>Visual predators select for crypticity and polymorphism in virtual prey.</article-title> <source>Nature</source> <volume>415</volume>: <fpage>609</fpage>–<lpage>613</lpage>. doi: <ext-link xlink:type="simple" ext-link-type="doi" xlink:href="10.1038/415609a">10.1038/415609a</ext-link> </mixed-citation></ref><ref id="B32"><mixed-citation xmlns:xlink="http://www.w3.org/1999/xlink" xlink:type="simple"><person-group><name name-style="western"><surname>Webster</surname><given-names>RJ</given-names></name><name name-style="western"><surname>Callahan</surname><given-names>A</given-names></name><name name-style="western"><surname>Godin</surname><given-names>JGJ</given-names></name><name name-style="western"><surname>Sherratt</surname><given-names>TN</given-names></name></person-group> (<year>2009</year>) <article-title>Behaviourally mediated crypsis in two nocturnal moths with contrasting appearance.</article-title> <source>Philosophical Transactions of the Royal Society B: Biological Sciences</source> <volume>364</volume>(<issue>1516</issue>): <fpage>503</fpage>–<lpage>510</lpage>. doi: <ext-link xlink:type="simple" ext-link-type="doi" xlink:href="10.1098/rstb.2008.0215">10.1098/rstb.2008.0215</ext-link> </mixed-citation></ref><ref id="B31"><mixed-citation xmlns:xlink="http://www.w3.org/1999/xlink" xlink:type="simple"><person-group><name name-style="western"><surname>Walker</surname><given-names>F</given-names></name></person-group> (<year>1857</year>) [<year>1858</year>] <source>List of the Specimens of Lepidopterous Insects in the Collection of the British Museum</source>. <volume>Vol. 13</volume>. <publisher-name>Edward Newman</publisher-name>, <publisher-loc>London</publisher-loc>, <fpage>983</fpage>–<lpage>1236</lpage>. </mixed-citation></ref><ref id="B12"><mixed-citation xmlns:xlink="http://www.w3.org/1999/xlink" xlink:type="simple"><person-group><name name-style="western"><surname>Guenée</surname><given-names>A</given-names></name></person-group> (<year>1852</year>) <article-title>Noctuélites Tome 3</article-title>. In: <person-group><name name-style="western"><surname>Boisduval</surname><given-names>JBAD de</given-names></name><name name-style="western"><surname>Guenée</surname><given-names>A</given-names></name></person-group> (<year>1852</year>) <source>Histoire Naturelle des Insectes. Species Général des Lépidoptéres</source>. <volume>Tome Septiéme</volume>. <publisher-name>Roret</publisher-name>, <publisher-loc>Paris</publisher-loc>, <size units="page">441 pp</size>. </mixed-citation></ref></ref-list></tp:taxon-treatment>
