# Supplementary material for: Revision of the genus Heteranassa Smith, 1899 (Lepidoptera, Erebidae, Omopterini)
Source: Zookeys. 2015 Oct 15;(527):31–49. doi: 10.3897/zookeys.527.8771 (PMC4668886; doi:10.3897/zookeys.527.8771)
Supplement: Supplementary material 2 — Table S2. List of dissected Heteranassa specimens. [file zookeys-527-031-s002.xlsx]

## Sheet: Sheet1
Locality			Latitude	Longitude	Habitat	Date	Elevation	Collector	# Male	# female	Collection
Arizona	Cochise	San Bernadino				1959-08-08		Butler-Noon	3	1	UAIC	1 Male: NTH 10, dissected 19 November 2011
Arizona	Pima	Madera Canyon, Santa Rita Mts.				1967-05-27	4400'	J. G. Franclemont	4	0	CUIC	1 Male: Genitalia Slide 5105, J. G. Franclemont
Arizona	Pima	Madera Canyon, Santa Rita Mts.				1967-06-24	4400'	J. G. Franclemont	0	1	CUIC	1 Female: Genitalia Slide 5106, J. G. Franclemont
Arizona	Pima	Green Valley				2016-07-02		N. T. Homziak			NTH
Arizona	Santa Cruz	Pena Blanca				1964-07-15	3950'	J. G. Franclemont	1	0	CUIC	1 Male: Genitalia Slide 5104, J. G. Franclemont
California	Inyo	Furnace Creek Ranch				2009-02-22		N. T. Homziak	3	7	NTH	1 Male: NTH 14, dissected 25 January 2012; 3 Females: Dissected 2012; NTH 24, 9 July 2013
California	Inyo	Furnace Creek Ranch				2009-02-23		N. T. Homziak	38	21	NTH	2 Males:NTH 13 dissected 23 January 2012, NTH 15 dissected 25 Jan 2012; 2 Females: NTH 16 dissected 15 August 2012, NTH 25 dissected 8 August 2013
California	Inyo	Furnace Creek Ranch				2009-02-24		N. T. Homziak	15	9	NTH	2 male: Dissected NTH 2011; 2 females, NTH 19, Dissected 9 April 2013; NTH 21, Dissected 8 July 2013
Mexico	Coahuila	Cuatro Cienagas Nat'l. Preserve, Site F5, ~20.61 km S of Cuatro, Poza wetlands	26.80562 N	102.01695 W		2015-09-22		D. C. Lightfoot et. al.	1	1	MSB	1 male: Dissected NTH 2011
Mexico	Coahuila	Cuatro Cienagas Nat'l. Preserve, Site F5, ~20.61 km S of Cuatro, Poza wetlands	26.80562 N	102.01695 W		2015-06-25		D. C. Lightfoot et. al.	5	1	MSB	3 males: Dissected NTH 2011; NTH 01: dissected 31 October 2011; NTH 06: dissected 5 November 2011; 1 Female: NTH 23, dissected 8 July 2013
New Mexico	Luna	Pancho Villa St. Pk.				1983-06-25	4200'	R. W. Holland	4	5	MSB	1 male, NTH No. 03, Dissected 4 November 2011
New Mexico	Otero	Alamo Can., Sacramento Mts.				1978-04-28	5000'	R. W. Holland	4	2	MSB	2 males: NTH No. 02 Dissected 5 November 2011, NTH No. 08 Dissected 18 November 2011
New Mexico	Otero	Fresnal Can., nr. La Luz				1979-04-05	4500'	R. W. Holland	1	2	MSB	1 Male NTH No. 07, Dissected 6 November 2011
New Mexico	Otero	White Sands Nat'l. Mon., Site D2, clay flat, freshwater spring	N32.7749	W106.1458		2014-08-03		Wetherill, Schwettman, Hodson, Homziak	4	1	MSB	4 males: 2 Dissected NTH 2011; Dissected 29 October 2011; NTH 04, Dissected 30 October 2011; 1 female: NTH 20, dissected 24 April 2013
New Mexico	Otero	White Sands Nat'l. Mon., Site A4 gypsum outcrop	N32.7295	W106.1458		2014-08-05		Wetherill, Schwettman, Hodson, Homziak	3	11	MSB	1 male: NTH 05, dissected 5 November 2011; 1 female: NTH 22, Dissected 8 July 2013
New Mexico	Otero	White Sands Nat'l. Mon., Site B6	32.8683	-106.465		2014-04-27		E. Hodson	1	1	MSB	1 male: Dissected NTH 2011
Texas	Cottle	Matador Wildlife Mgmt. Area, Paducah				1972-04-18		J. G. Franclemont	25	15	CUIC	1 Male: Genitalia Slide 5555, J. G. Franclemont; 1 Female: Genitalia Slide 5556, J. G. Franclemont
